# Supplementary material for: Atrophy and Inflammatory Changes in Salivary Glands Induced by Oxidative Stress after Exposure to Drugs and Other Chemical Substances: A Systematic Review
Source: Medicina (Kaunas). 2023 Sep 21;59(9):1692. doi: 10.3390/medicina59091692 (PMC10535338; doi:10.3390/medicina59091692)
Supplement: Supplementary file 1 [file medicina-59-01692-s001.zip]

Archive with 1 entries (1 files):
- medicina-2586864-supplementary.pdf
